# Supplementary material for: Urea Gel Electrophoresis in Studies of Conformational Changes of Transferrin on Binding and Transport of Non-Ferric Metal Ions
Source: Gels. 2021 Dec 27;8(1):19. doi: 10.3390/gels8010019 (PMC8774473; doi:10.3390/gels8010019)
Supplement: Supplementary file 1 [file gels-08-00019-s001.zip]

Archive with 1 entries (1 files):
- gels-1510518-supplementary.pdf
